# Supplementary material for: Assessment of Maturity of Plum Samples Using Fourier Transform Near-Infrared Technique Combined with Chemometric Methods
Source: Foods. 2023 Aug 15;12(16):3059. doi: 10.3390/foods12163059 (PMC10453540; doi:10.3390/foods12163059)
Supplement: Supplementary file 1 [file foods-12-03059-s001.zip]

Archive with 1 entries (1 files):
- foods-2541123-supplementary.pdf
